# Supplementary material for: Hsp90 Inhibition: A Promising Therapeutic Approach for ARSACS
Source: Int J Mol Sci. 2021 Oct 29;22(21):11722. doi: 10.3390/ijms222111722 (PMC8584178; doi:10.3390/ijms222111722)
Supplement: Supplementary file 1 [file ijms-22-11722-s001.zip]

Archive with 1 entries (1 files):
- ijms-1281637-supplementary.pdf
